# Supplementary material for: PEAC: An Ultrasensitive and Cost-Effective MRD Detection System in Non-small Cell Lung Cancer Using Plasma Specimen
Source: Front Med (Lausanne). 2022 Mar 3;9:822200. doi: 10.3389/fmed.2022.822200 (PMC8928926; doi:10.3389/fmed.2022.822200)
Supplement: Supplementary Table 1 — The 37 mutations detected by PEAC system. [file Table_1.XLSX]

## Sheet: Sheet1
Supplementary Table S1. The 37 mutations detected by PEAC system.
NM	Gene Name	Chromosome	Position	CDS mutation	AA mutation
NM_005228.3	EGFR	chr7	55181378	c.2369C>T	p.T790M
NM_005228.3	EGFR	chr7	55191822	c.2573T>G	p.L858R
NM_005228.3	EGFR	chr7	55181312	c.2303G>T	p.S768I
NM_005228.3	EGFR	chr7	55174771	c.2235_2249del	p.E746_A750del
NM_005228.3	EGFR	chr7	55174772	c.2236_2250del	p.E746_A750del
NM_005228.3	EGFR	chr7	55174771	c.2235_2252delinsAAT	p.E746_T751delinsI
NM_005228.3	EGFR	chr7	55174772	c.2236_2253del	p.E746_T751del
NM_005228.3	EGFR	chr7	55174773	c.2237_2251del	p.E746_T751delinsA
NM_005228.3	EGFR	chr7	55174773	c.2237_2254del	p.E746_S752delinsA
NM_005228.3	EGFR	chr7	55174773	c.2237_2255delinsT	p.E746_S752delinsV
NM_005228.3	EGFR	chr7	55174774	c.2238_2255del	p.E746_S752delinsD
NM_005228.3	EGFR	chr7	55174774	c.2238_2248delinsGC	p.L747_A750delinsP
NM_005228.3	EGFR	chr7	55174774	c.2238_2252delinsGCA	p.L747_T751delinsQ
NM_005228.3	EGFR	chr7	55174775	c.2239_2248delinsC	p.L747_A750delinsP
NM_005228.3	EGFR	chr7	55174775	c.2239_2247del	p.L747_E749del
NM_005228.3	EGFR	chr7	55174775	c.2239_2251delinsC	p.L747_T751delinsP
NM_005228.3	EGFR	chr7	55174775	c.2239_2253del	p.L747_T751del
NM_005228.3	EGFR	chr7	55174775	c.2239_2256del	p.L747_S752del
NM_005228.3	EGFR	chr7	55174775	c.2239_2258delinsCA	p.L747_A753delinsQ
NM_005228.3	EGFR	chr7	55174776	c.2240_2257del	p.L747_P753delinsS
NM_005228.3	EGFR	chr7	55174776	c.2240_2254del	p.L747_T751del
NM_005228.3	EGFR	chr7	55174776	c.2240_2251del	p.L747_T751delinsS
NM_005228.3	EGFR	chr7	55174015	c.2156G>C	p.G719A
NM_005228.3	EGFR	chr7	55174014	c.2155G>T	p.G719C
NM_005228.3	EGFR	chr7	55174014	c.2155G>A	p.G719S
NM_005228.3	EGFR	chr7	55191831	c.2582T>A	p.L861Q
NM_033360.3	KRAS	chr12	25245350	c.35G>C	p.G12A
NM_033360.3	KRAS	chr12	25245351	c.34G>T	p.G12C
NM_033360.3	KRAS	chr12	25245350	c.35G>A	p.G12D
NM_033360.3	KRAS	chr12	25245350	c.35G>T	p.G12V
NM_033360.3	KRAS	chr12	25245351	c.34G>A	p.G12S
NM_033360.3	KRAS	chr12	25245351	c.34G>C	p.G12R
NM_033360.3	KRAS	chr12	25245347	c.38G>A	P.G13D
NM_033360.3	KRAS	chr12	25245348	c.37G>T	P.G13C
NM_002524.4	NRAS	chr1	114713909	c.181C>A	P.Q61K
NM_006218.3	PIK3CA	chr3	179218303	c.1633G>A	P.E545K
NM_004333.4	BRAF	chr7	140753336	c.1799T>A	p.V600E
