# Supplementary material for: PEAC: An Ultrasensitive and Cost-Effective MRD Detection System in Non-small Cell Lung Cancer Using Plasma Specimen
Source: Front Med (Lausanne). 2022 Mar 3;9:822200. doi: 10.3389/fmed.2022.822200 (PMC8928926; doi:10.3389/fmed.2022.822200)
Supplement: Supplementary Table 2 — The sequences of forward primer-1, reverse primer-1, and the blocker. [file Table_2.XLSX]

## Sheet: Sheet1
Supplementary Table S2. The sequences of forward primer-1, reverse primer-1, and the blocker.
Mutations	Forward Primer-1	Reverse Primer-1	Blocker	Blocker concentrations
BRAF V600E	aataggtgattttggtctagctacag	gtggaaaaatagcctcaattcttacc	ctagctacagtgaaatctcgatggagtggg	400 nM
EGFR 19DEL	agaaagttaaaattcccgtcgcta	gggcctgaggttcagag	gtcgctatcaaggaattaagagaagcaaca	500 nM
EGFR G719S	cccagcttgtggagcctcttac	cttatacaccgtgccgaacg	cgaacgcaccggagcccagc	200 nM
EGFR L858R	gcagcatgtcaagatcacagatt	gacctaaagccacctccttactt	gatcacagattttgggctggccaaac	400 nM
EGFR L861Q	ttcagggcatgaactacttggag	gtattctttctcttccgcaccc	gcacccagc+agtttggc	500 nM
EGFR S768I	aagatcgcattcatgcgtcttc	cacacgtgggggttgtc	ggttgtccacgctggccatcac	1200 nM
EGFR T790M	tcacctccaccgtgcag	tccccgtatctcccttccc	gtgcagctcatca+cgcag	150 nM
KRAS G12D	gctgtatcgtcaaggcactctt	aaccttatgtgtgacatgttctaatatagtca	gcactcttgcctacgccaccagc	400 nM
NRAS Q61K	tgtttgttggacatactggataca	ggttaatatccgcaaatgacttg	tggatacagctggacaagaagagtacagt	300 nM
PIK3CA E545K	cacttacctgtgactccatagaaaatc	cagactagctagagacaatgaattaagg	ccatagaaaatctttctcctgctcagtgatttc	500 nM
