# Supplementary material for: PEAC: An Ultrasensitive and Cost-Effective MRD Detection System in Non-small Cell Lung Cancer Using Plasma Specimen
Source: Front Med (Lausanne). 2022 Mar 3;9:822200. doi: 10.3389/fmed.2022.822200 (PMC8928926; doi:10.3389/fmed.2022.822200)
Supplement: Supplementary Table 3 — The sequences of forward primer-2 and reverse primer-2. [file Table_3.XLSX]

## Sheet: Sheet1
Supplementary Table S3. The sequences of forward primer-2 and reverse primer-2.
Mutations	Forward Primer-2	Reverse Primer-2
EGFR L858R	gcagcatgtcaagatcacagatt	acctccttactttgcctccttc
EGFR 19DEL	agaaagttaaaattcccgtcgcta	ccccacacagcaaagca
EGFR T790M	tcacctccaccgtgcag	aggtactgggagccaatattgtc
KRAS G12D	gctgtatcgtcaaggcactctt	tgtgacatgttctaatatagtcacattttc
NRAS Q61K	tgtttgttggacatactggataca	acttgctattattgatggcaaata
PIK3CA E545K	cacttacctgtgactccatagaaaatc	ctagagacaatgaattaagggaaaatgac
EGFR G719S	ccagtggagaagctcccaacc	cttatacaccgtgccgaacg
EGFR L861Q	ctggcagccaggaacgtac	gtattctttctcttccgcaccc
EGFR S768I	gtcttcacctggaaggggtcc	cacacgtgggggttgtc
BRAF V600E	aataggtgattttggtctagctacag	agcctcaattcttaccatccac
