# Supplementary material for: PEAC: An Ultrasensitive and Cost-Effective MRD Detection System in Non-small Cell Lung Cancer Using Plasma Specimen
Source: Front Med (Lausanne). 2022 Mar 3;9:822200. doi: 10.3389/fmed.2022.822200 (PMC8928926; doi:10.3389/fmed.2022.822200)
Supplement: Supplementary Table 4 — The sequences of forward and reverse NGS primers, and their concentrations. [file Table_4.XLSX]

## Sheet: Sheet1
Supplementary Table S4. The sequences of forward and reverse NGS primers, and their concentrations.
Mutations	Forward NGS	Forward NGS Primer concentration	Reverse NGS	Reverse NGS Primer concentration
EGFR L858R	acactctttccctacacgacgctcttccgatctgcagcatgtcaagatcacagatt	6	gtgactggagttcagacgtgtgctcttccgatctacctccttactttgcctccttc	6
EGFR 19DEL	acactctttccctacacgacgctcttccgatctagaaagttaaaattcccgtcgcta	2	gtgactggagttcagacgtgtgctcttccgatctccccacacagcaaagca	2
EGFR T790M	acactctttccctacacgacgctcttccgatctcctcacctccaccgtgcag	20	gtgactggagttcagacgtgtgctcttccgatctaggtactgggagccaatattgtc	20
KRAS G12D	ctacacgacgctcttccgatcttgtgacatgttctaatatagtcacattttc	100	tcagacgtgtgctcttccgatctgtcaaggcactcttgcctac	100
NRAS Q61K	ctacacgacgctcttccgatcttgtttgttggacatactggataca	400	tcagacgtgtgctcttccgatctacttgctattattgatggcaaata	400
PIK3CA E545K	ctacacgacgctcttccgatctctagagacaatgaattaagggaaaatgac	40	tcagacgtgtgctcttccgatctcacttacctgtgactccatagaaaatc	40
EGFR G719S	acactctttccctacacgacgctcttccgatctcttatacaccgtgccgaacg	20	gtgactggagttcagacgtgtgctcttccgatctccagtggagaagctcccaacc	20
EGFR L861Q	acactctttccctacacgacgctcttccgatctctggcagccaggaacgtac	40	gtgactggagttcagacgtgtgctcttccgatctgtattctttctcttccgcaccc	40
EGFR S768I	gtgactggagttcagacgtgtgctcttccgatctgtcttcacctggaaggggtcc	80	acactctttccctacacgacgctcttccgatctcacacgtgggggttgtc	80
BRAF V600E	acactctttccctacacgacgctcttccgatctaataggtgattttggtctagctacag	400	gtgactggagttcagacgtgtgctcttccgatctagcctcaattcttaccatccac	400
