# Supplementary material for: PEAC: An Ultrasensitive and Cost-Effective MRD Detection System in Non-small Cell Lung Cancer Using Plasma Specimen
Source: Front Med (Lausanne). 2022 Mar 3;9:822200. doi: 10.3389/fmed.2022.822200 (PMC8928926; doi:10.3389/fmed.2022.822200)
Supplement: Supplementary Table 5 — Overview of patient characteristics of three cohorts in this study. [file Table_5.xlsx]

## Sheet: Sheet1
Supplementary Table S5. Overview of patient characteristics of three cohorts in this study.
Parameters	Patients （n=29）	Patients （n=76）	Patients （n=59）
Age (years)	67 (28-81)	61 (30-81)	64 (48-85)
Sex
Male	17 (58.6%)	44 (57.9%)	31 (52.5%)
Female	12 (41.4%)	32 (42.1%)	28 (47.5%)
Current or former smoking
No	19 (65.5%)	50 (65.8%)	41 (69.5%)
Yes	10 (34.4%)	26 (34.2%)	18 (30.5%)
Pathological subtype
Adenocarcinoma	15 (51.7%)	65 (85.5%)	45 (76.3%)
Squamous-cell carcinoma	1 (3.4%)	8 (10.5%)	10 (16.9%)
Others	13 (44.8%)	3 (3.9%)	4 (6.8%)
Pathological TNM stage
Stage I	0 (0%)	51 (67.1%)	0 (0%)
Stage II	0 (0%)	10 (13.2%)	0 (0%)
Stage III	1 (3.4%)	6 (7.9%)	7 (11.9%)
Stage IV	18 (62.0%)	9 (11.8%)	52 (88.1%)
Unknown	10 (34.5%)	0 (0%)	0 (0%)
Clinical therapies
No	0 (0%)	48 (63.2%)	0 (0%)
Yes	12 (41.4%)	28 (36.8%)	22 (37.3%)
Unknown	17 (58.6%)	0 (0%)	0 (0%)
