# Supplementary material for: PEAC: An Ultrasensitive and Cost-Effective MRD Detection System in Non-small Cell Lung Cancer Using Plasma Specimen
Source: Front Med (Lausanne). 2022 Mar 3;9:822200. doi: 10.3389/fmed.2022.822200 (PMC8928926; doi:10.3389/fmed.2022.822200)
Supplement: Supplementary Table 6 — Mutation profiles of the 29 lung cancer patients. [file Table_6.xlsx]

## Sheet: Sheet1
Supplementary Table S6. Mutation profiles of the 29 lung cancer patients.
Sample ID	DNA concentration (ng/ul)	NGS detected mutations and their VAF	PEAC+Sanger	ddPCR
P1	4.54	EGFR L858R,5.31%	Consistent	Consistent
P2	11.5	EGFR L858R,31.88%; T790M,15.78%	Consistent	Consistent
P3	4.42	EGFR L858R,22.27%	Consistent	Consistent
P4	28.2	EGFR T790M,15.8%; 19DEL,c.2240-2257del18,40.55%	Consistent	Consistent
P5	5.94	EGFR T790M,7.51%; 19DEL,c.2240-2257del18,15.95%	Consistent	Consistent
P6	11.5	EGFR L858R,31.88%; T790M,15.78%	Consistent	Consistent
P7	2.44	EGFR 19DEL,c.2235-2249del15,17.62%	Consistent	Consistent
P8	3.26	EGFR 19DEL,c.2235-2249del15,3.31%; T790M,2.88%	Consistent	Consistent
P9	8.1	EGFR 19DEL,c.2235-2249del15,5.06%; T790M,2.51%	Consistent	Consistent
P10	10.4	KRAS G12D,35.46%	Consistent	Consistent
P11	4.96	KRAS G12D,18.46%	Consistent	Consistent
P12	6.28	KRAS G12D,10.44%	Consistent	Consistent
P13	1.73	BRAF V600E,7.62%	Consistent	Consistent
P14	13.3	BRAF V600E,48.73%	Consistent	Consistent
P15	2.16	BRAF V600E,1.67%; EGFR 19DEL,c.2235-2249del15,9.28%	Consistent	Consistent
P16	2.02	EGFR L861Q,15.91%; G719A,17.02%	Consistent	Consistent
P17	1.77	EGFR L861Q,20.69%; G719S,17.6%	Consistent	Consistent
P18	7.68	EGFR L861Q,43.69%	Consistent	Consistent
P19	1.75	EGFR G719S,3.12%; L858R,9.85%;S768I,1.25%	Consistent	Consistent
P20	1.09	EGFR G719S,6.47%; T790M,9.66%; L861Q,6.52%	Consistent	Consistent
P21	3.48	EGFR G719S,10.22%; S768I,10.89%	Consistent	Consistent
P22	2.96	negtive	Consistent	Consistent
P23	2.08	negtive	Consistent	Consistent
P24	2.64	negtive	Consistent	Consistent
P25	18.7	negtive	Consistent	Consistent
P26	3.5	negtive	Consistent	Consistent
P27	2.3	negtive	Consistent	Consistent
P28	2.66	negtive	Consistent	Consistent
P29	2.8	negtive	Consistent	Consistent
