# Supplementary material for: PEAC: An Ultrasensitive and Cost-Effective MRD Detection System in Non-small Cell Lung Cancer Using Plasma Specimen
Source: Front Med (Lausanne). 2022 Mar 3;9:822200. doi: 10.3389/fmed.2022.822200 (PMC8928926; doi:10.3389/fmed.2022.822200)
Supplement: Supplementary Table 7 — The mutation profiles of matched tissue and blood samples of the 76 NSCLC patients. [file Table_7.xlsx]

## Sheet: Sheet1
Supplementary Table S7. The mutation profiles of matched tissue and blood samples of the 76 NSCLC patients.
Patient ID	Stage	Tissue (NGS)	Blood (PEAC+Sanger)
P4	IA	EGFR p.E746_A750del 13.01%	negative
P9	IA	negative	negative
P10	IA	KRAS Q61H 16.31%	negative
P3	IB	EGFR L858R 43.86%	EGFR L858R positive
P6	IB	KRAS G12V 9.38%	negative
P7	IB	EGFR L858R 3.43%	EGFR L858R positive
P8	IB	EGFR L861Q 15.51% EGFR G719A 12.99%	negative
P11	IB	EGFR L858R 1.26%	negative
P14	IB	EGFR S768I 28.97% EGFR G719C 27.17%	negative
P16	IB	EGFR p.E746_A750del 30.89%	negative
P17	IB	PIK3CA E545K 13.84%	PIK3CA E545K positive
P18	IB	negative	negative
P20	IB	negative	negative
P21	IB	KRAS G12D 31.96%	negative
P22	IB	EGFR p.L747_A750delinsP 16.62%	negative
P23	IB	EGFR G719A 12.17%	negative
P24	IB	EGFR p.E746_A750del 52.36%	EGFR 19DEL positive
P25	IB	EGFR p.E746_A750del 19.46%	negative
P26	IB	EGFR 20INS 23.14%	negative
P32	IB	EGFR c.2235-2249del15 10.47%	negative
P34	IB	negative	negative
P36	IB	EGFR L858R 8.36%	negative
P37	IB	EGFR L858R 17.99%	negative
P38	IB	KRAS G12C 8.51%	negative
P39	IB	EGFR L858R 18.17%	EGFR L858R positive
P40	IB	KRAS G12A,33.12%	negative
P41	IB	EGFR 20INS p.A767_V769dup 21.43%	EGFR 20INS positive
P42	IB	negative	negative
P45	IB	EGFR L861Q 21.45%	EGFR L861Q positive
P46	IB	EGFR 19DEL 3.25%	negative
P49	IB	EGFR L858R 17.28%	negative
P50	IB	negative	negative
P51	IB	EGFR 19DEL p.E746_A750del 20.57%	negative
P52	IB	EGFR L858R 16.06%	negative
P53	IB	KRAS G12D 26.7%	negative
P54	IB	EGFR L19DEL c.2236_2252delinsCA 20.58%	negative
P55	IB	negative	negative
P57	IB	EGFR L858R 33.86%	EGFR L858R positive
P58	IB	negative	negative
P62	IB	KRAS c.34G>T p.G12C 15.58%	negative
P63	IB	negative	negative
P64	IB	EGFR 19DEL c.2235_2249del p.E746_A750del 18.69%	negative
P67	IB	EGFR c.2573T>G p.L858R 31.02%	negative
P68	IB	EGFR 19DEL c.2236_2250del p.E746_A750del 47.55%	negative
P69	IB	EGFR 19DEL c.2235_2249del p.E746_A750del 46.06%	negative
P71	IB	PIK3CA E545K 5.38%	PIK3CA E545K positive
P72	IB	EGFR c.2573T>G p.L858R 7.81%	negative
P73	IB	EGFR 19DEL c.2240_2254del p.L747_T751del 11.36%	negative
P74	IB	negative	negative
P75	IB	EGFR c.2156G>C p.G719A 21.46%	negative
P76	IB	EGFR c.2155G>A p.G719S 20.88%	negative
P15	IIA	EGFR L858R 77.91%	EGFR L858R positive
P28	IIA	EGFR p.E746_A750del 96.05%	EGFR 19DEL positive
P33	IIA	EGFR L858R 36.39%	EGFR L858R positive
P35	IIA	EGFR c.2236-2250del15 61.66%	negative
P43	IIA	EGFR 19DEL c.2235-2249del15 35.29%	EGFR 19DEL positive
P47	IIA	KRAS G12D 7.99%	negative
P61	IIA	EGFR c.2573T>G p.L858R 38.68%	negative
P5	IIB	negative	negative
P12	IIB	NRAS G12D 19.02%	NRAS G12D positive
P19	IIB	KRAS G12D 32.92%	negative
P13	IIIA	EGFR L861Q 42.65%	EGFR L861Q positive
P31	IIIA	negative	negative
P48	IIIA	negative	negative
P60	IIIA	negative	negative
P65	IIIA	EGFR 19DEL c.2238_2248delinsGC p.L747_A750delinsP 50.81%	EGFR 19DEL positive
P66	IIIA	negative	negative
P1	IV	EGFR G719A 54.65%	EGFR G719A positive
P2	IV	EGFR p.E746_A750del 6.27%	EGFR 19DEL positive
P27	IV	EGFR p.E746_A750del 12.9%	EGFR 19DEL positive
P29	IV	negative	negative
P30	IV	EGFR S768I 17.61%	EGFR S768I positive
P44	IV	EGFR L858R 18.94%	negative
P56	IV	EGFR L861Q 85.62%	EGFR L861Q positive
P59	IV	negative	negative
P70	IV	EGFR 19DEL c.2237_2255delinsT p.E746_S752delinsV 14.94%	negative
